# Supplementary material for: Precision Methylome and In Vivo Methylation Kinetics Characterization of Klebsiella pneumoniae
Source: Genomics Proteomics Bioinformatics. 2021 Jun 29;20(2):418–34. doi: 10.1016/j.gpb.2021.04.002 (PMC9684165; doi:10.1016/j.gpb.2021.04.002)
Supplement: Supplementary Table S4 — Genomic information of the online 62 K. pneumoniae strains used in the phylogenetic tree [file mmc24.xlsx]

## Sheet: Sheet1
Table S4 Genomic information of the online 62 K. pneumoniae strains (NCBI) used in the phylogenetic tree
Strain	Accession	Size (Mb)	GC%	Genes	Proteins	Plasmids	Host	Isolate	City	Country
ATCC.43816.KPPR1	NZ_CP009208	5.37483	57.4	5259	5074	0	clinical	-	-	USA
ATCC.BAA.2146	NZ_CP006659	5.7815	56.9738	5883	5705	4	patients	urine	-	USA
blaNDM.1	NZ_CP009114	5.51033	57.2905	5555	5378	2	patients	blood or any other sterile source	-	-
BR	NZ_CP015990	5.42072	57.3423	5308	5102	1	Homo sapiens	-	hangzhou	China
CAV1193	NZ_CP013322	5.8747	57.0929	5944	5735	5	Homo sapiens	ventilated airway	-	-
CAV1344	NZ_CP011624	5.81001	57.0961	5874	5666	5	patients	-	-	-
CAV1392	NZ_CP011578	5.55249	57.2436	5618	5444	3	patients	-	-	-
CAV1596	NZ_CP011647	5.62052	57.1393	5664	5506	4	patients	-	-	-
CG43	NC_022566	5.16686	57.6	5098	4920	0	Homo sapiens	-	Taiwan	China
DHQP1002001	CP016811	5.55846	57.3358	5584	5322	2	Homo sapiens	Urine	California	USA
DMC1097	NZ_CP011976	5.71069	57.0422	5770	5606	3	human	blood	Metropolitan	-
ED2	NZ_CP016813	5.41296	57.4	5258	5076	0	Homo sapiens	blood	Taiwan	China
ED23	NZ_CP016814	5.5874	57.3144	5514	5311	1	Homo sapiens	blood	Taiwan	China
HS11286	NC_016845	5.68232	57.1373	5867	5779	6	human	sputum	Shanghai	China
JM45	NC_022082	5.60317	57.2405	5669	5387	2	human	blood	-	-
Kp1084	NC_018522	5.38671	57.4	5227	4995	0	patients	-	Taiwan	China
Kp11	CP016923	5.8056	56.7804	5707	5492	4	Homo sapiens	Urine	Pennsylvania	USA
Kp1158	NZ_CP006722	5.34104	57.2	5190	5026	0	Homo sapiens	-	Taiwan	China
Kp13	NZ_CP003999	5.73989	56.8079	5699	5486	6	patients	-	-	Southern Brazil
Kp23	CP016926	5.48385	57.1811	5421	5219	3	Homo sapiens	Tracheal Aspirate	Minnesota	USA
Kp234.12	NZ_CP011313	5.64883	56.7773	5597	5388	3	Homo sapiens	blood	-	Germany
Kp30660	NZ_CP006923	5.54094	57.146	5599	5419	5	patients	-	-	-
Kp30684	NZ_CP006918	5.41722	57.4316	5481	5324	3	patients with urinary tract infections	-	-	-
Kp32192	NZ_CP010361	5.6208	57.2065	5697	5481	3	Homo sapiens	Excreted bodily substance	-	USA
Kp34618	NZ_CP010392	5.64991	57.2079	5714	5553	4	Homo sapiens	Bodily fluid	-	USA
KP36	CP017385	5.75921	-	5671	5460	3	Homo sapiens	urine	Taiwan: Tainan	China
Kp500.1420	NZ_CP011980	5.54764	57.2924	5644	5468	4	human	urine	North_East_Ohio	USA
Kp52.145	NZ_FO834906	5.65568	57.0991	5574	5316	2	Human	-	Java	-
KP617	NZ_CP012753	5.69605	56.8612	5599	5411	2	patients	-	Seoul	Korea
KpN01	NZ_CP012987	5.68063	56.9887	5710	5505	4	Homo sapiens	urine	Calgary	Canada
KpN06	NZ_CP012992	5.65049	57.0185	5682	5477	4	Homo sapiens	blood	Calgary	Canada
KPNIH1	NZ_CP008827	5.76661	57.1432	5868	5711	3	patients	-	-	USA
KPNIH10	NZ_CP007727	5.76782	57.1433	5867	5708	3	patients	-	New York	USA
KPNIH24	NZ_CP008797	5.73456	57.1176	5815	5651	3	Patients	throat/groin	-	-
KPNIH27	NZ_CP007731	6.13244	56.7058	6188	5950	5	Patients	groin	-	-
KPNIH29	NZ_CP009863	5.5206	57.1769	5513	5297	2	patients	perirectal	-	-
KPNIH30	NZ_CP009872	5.48415	57.2625	5568	5418	3	patients	perirectal	-	-
KPNIH31	NZ_CP009876	5.47358	57.2555	5444	5254	3	patients	urine	-	-
KPNIH32	NZ_CP009775	5.85831	57.007	5906	5739	3	patients	perirectal	-	-
KPNIH33	NZ_CP009771	5.69522	57.2179	5707	5540	3	patients	urine	-	-
KPNIH36	NZ_CP014647	5.68147	57.207	5793	5633	3	patient	rectal/perirectal	-	USA
KPNIH39	NZ_CP014762	5.77967	56.9455	5800	5585	3	Homo sapiens	-	-	USA
KPR0928	NZ_CP008831	5.43679	57.3174	5512	5365	2	Patients	sputum	-	-
MGH.78578	NC_009648	5.69489	57.1666	5665	5450	5	Patients	sputum	-	-
MS6671	NZ_LN824133	5.9802	56.5426	5954	5749	6	Homo sapiens	urine	-	-
NUHL24835	NZ_CP014004	5.53519	57.2067	5466	5293	2	-	urine	-	-
PittNDM01	NZ_CP006798	5.8123	56.7812	5712	5511	4	patients	urine	Pittsburgh, PA	USA
PMK1	NZ_CP008929	5.99074	56.5508	5879	5672	4	the first infected neonatal case	-	-	-
RJF293	NZ_CP014008	5.45059	57.1955	5338	5144	1	Homo sapiens	blood	Shanghai	China
RJF999	NZ_CP014010	5.69083	57.1064	5572	5375	1	Homo sapiens	blood	Shanghai	China
SKGH01	NZ_CP015500	6.08846	56.5414	6035	5778	5	Homo sapiens	Urine	-	United Arab Emirates
TGH10	NZ_CP012744	5.35546	57.3	5379	5158	0	Homo sapiens	wound swab	Greece	-
TGH13	CP012745	5.34458	57.4	5316	5125	0	Homo sapiens	rectal	-	Greece
TGH8	NZ_CP012743	5.43972	57	5436	5208	0	Homo sapiens	CVC	Greece	-
TH1	NZ_CP016159	5.49547	57.1624	5411	5218	2	human	fecal	Beijing	China
UCLAOXA232KP.Pt0	NZ_CP012560	5.31274	57.5	5294	5081	0	Homo sapiens	Respiratory	California	USA
UCLAOXA232KP.Pt1	CP012561	5.88049	56.9253	5921	5658	6	Homo sapiens	abdominal drainage	California	USA
UCLAOXA232KP.PtX	CP012568	5.79855	57.018	5819	5573	4	Homo sapiens	Rectal	California	USA
UHKPC07	NZ_CP011985	5.52378	57.3213	5615	5462	3	human	urine	-	UH
UHKPC33	NZ_CP011989	5.66312	57.1333	5762	5581	4	human	urine	Cleveland_OH	USA
W14	NZ_CP015753	5.49548	57.1624	5407	5213	2	Homo sapiens	fecal	Beijing	China
XH209	NZ_CP009461	5.11888	57.6	5054	4889	0	patient	blood	Hangzhou, Zhejiang	China
