# Supplementary material for: Precision Methylome and In Vivo Methylation Kinetics Characterization of Klebsiella pneumoniae
Source: Genomics Proteomics Bioinformatics. 2021 Jun 29;20(2):418–34. doi: 10.1016/j.gpb.2021.04.002 (PMC9684165; doi:10.1016/j.gpb.2021.04.002)
Supplement: Supplementary Table S15 — Slow re-methylated GATC motifs in the 5' USR of genes enriched in four COG categories [file mmc35.xlsx]

## Sheet: Sheet1
Table S15 Slow re-methylated GATC motifs in the 5’ USR of genes enriched in the four COG categories
COG categories	Gene Name	IGR_SlowMotifSiteNumber	Distance to AUG	NTUH_TM	11492_TM	Gene Annotation
[C] Energy production and conversion	aceB	1	243	16.254	13.434	Malate synthase (EC 2.3.3.9)
	dhaD	1	106	9.2106	7.6126	Glycerol dehydrogenase (EC 1.1.1.6)
	gatD	1	49	10.2942	8.5082	Galactitol-1-phosphate 5-dehydrogenase (EC 1.1.1.251)
	mdh_1	1	177	12.4614	10.2994	Malate dehydrogenase (EC 1.1.1.37)
[D] Cell cycle control, cell division, chromosome partitioning	GidA	7	370;232;215;197;183;157;115	7.5852;12.4614;28.7154;19.5048;21.672;7.0434;13.0032	7.6126;23.7334;24.1812;9.8516;8.5082;19.2554;24.629	tRNA uridine 5-carboxymethylaminomethyl modification enzyme GidA
	mreB	2	306;232	14.0868;12.4614	10.7472;10.7472	Rod shape-determining protein MreB
[E] Amino acid transport and metabolism	lysC	2	80;53	16.254;16.254	13.434;13.8818	Aspartokinase (EC 2.7.2.4)
	pepQ	2	24;84	17.3376;17.3376	14.3296;14.3296	Xaa-Pro dipeptidase PepQ (EC 3.4.13.9)
	argI	1	80	10.836	8.956	Ornithine carbamoyltransferase (EC 2.1.3.3)
	aroQ	1	205	13.0032	10.7472	3-dehydroquinate dehydratase II (EC 4.2.1.10)
	DtpB	1	167	17.3376	13.8818	Di/tripeptide permease DtpB
	gabR	1	5	16.254	18.3598	Transcriptional regulator GabR of GABA utilization (GntR family with aminotransferase-like domain)
	mtr	1	103	10.836	8.956	Tryptophan-specific transport protein
	patA	1	202	9.2106	8.0604	Putrescine aminotransferase (EC 2.6.1.82)
	PepA	1	258	12.4614	8.956	Cytosol aminopeptidase PepA (EC 3.4.11.1)
	prlC	1	59	16.7958	13.8818	Oligopeptidase A (EC 3.4.24.70)
	sstT	1	148	9.7524	8.0604	Sodium:dicarboxylate symporter
	tyrB_3	1	144	15.7122	12.9862	Biosynthetic Aromatic amino acid aminotransferase alpha (EC 2.6.1.57)
[F] Nucleotide transport and metabolism	nrdD	2	91;3	11.3778;17.3376	9.4038;9.4038	Ribonucleotide reductase of class III (anaerobic), large subunit (EC 1.17.4.2)
	nudF	1	87	23.8392	19.2554	ADP-ribose pyrophosphatase (EC 3.6.1.13)
[G] Carbohydrate transport and metabolism	lsrA	4	145;92;60;40	15.1704;14.6286;16.7958;15.7122	17.4642;18.3598;19.2554;20.151	Autoinducer 2 (AI-2) ABC transport system, fused AI2 transporter subunits and ATP-binding component
	gatY	2	70;92	10.2942;11.9196	15.673;8.5082	Tagatose 1,6-bisphosphate aldolase (EC 4.1.2.40)
	mtlA	2	200;317	43.344;32.508	15.673;15.673	PTS system mannitol-specific IIA/B/C component
	pgi	2	685;712	16.254;16.254	13.434;13.8818	Glucose-6-phosphate isomerase (EC 5.3.1.9)
	rafA	2	36;73	52.0128;31.9662	42.9888;16.5686	Alpha-galactosidase (EC 3.2.1.22)
	RbsA	2	162;110	15.1704;14.0868	11.6428;11.6428	ABC transport system, ATP-binding protein Z5691
	dhaK_2	1	145	9.2106	7.6126	Phosphoenolpyruvate-dihydroxyacetone phosphotransferase (EC 2.7.1.121), dihydroxyacetone binding subunit DhaK
	garD	1	111	10.2942	17.912	D-galactarate dehydratase (EC 4.2.1.42)
	gatZ	1	76	10.2942	8.5082	Tagatose-6-phosphate kinase GatZ (EC 2.7.1.144)
	gmhA	1	4	10.836	12.0906	Phosphoheptose isomerase (EC 5.3.1.-)
	lamB_4	1	14	16.7958	12.9862	Maltoporin (maltose/maltodextrin high-affinity receptor, phage lambda receptor protein)
	licH_2	1	45	12.4614	9.4038	6-phospho-beta-glucosidase (EC 3.2.1.86)
	malF_2	1	6	16.254	12.9862	Maltose/maltodextrin ABC transporter, permease protein MalF
	msmF	1	245	8.127	22.39	Multiple sugar ABC transporter, membrane-spanning permease protein MsmF
	srlA_1	1	84	28.1736	11.6428	PTS system, glucitol/sorbitol-specific IIC component (EC 2.7.1.69)
	tagK	1	16	10.2942	8.956	Tagatose-1-phosphate kinase TagK
	treB	1	108	14.6286	10.2994	PTS system, trehalose-specific IIB component (EC 2.7.1.69) / PTS system, trehalose-specific IIC component (EC 2.7.1.69)
	ugpB	1	196	16.7958	17.912	Glycerol-3-phosphate ABC transporter, periplasmic glycerol-3-phosphate-binding protein (TC 3.A.1.1.3)
	uxaC	1	110	9.7524	8.0604	Uronate isomerase (EC 5.3.1.12)
	uxuA_1	1	88	11.9196	9.8516	Mannonate dehydratase (EC 4.2.1.8)
	xynT	1	112	9.2106	17.0164	Xyloside transporter XynT
	yjgK	1	145	10.836	8.956	Protein YjgK, linked to biofilm formation
[H] Coenzyme transport and metabolism	thiC	3	140;126;62	17.8794;16.7958;16.7958	13.8818;13.8818;13.8818	Hydroxymethylpyrimidine phosphate synthase ThiC (EC 4.1.99.17)
	ispB	2	46;147	11.3778;11.3778	9.4038;9.4038	Octaprenyl diphosphate synthase (EC 2.5.1.90)
	RibB	2	348;158	8.6688;8.6688	9.4038;7.1648	3,4-dihydroxy-2-butanone 4-phosphate synthase (EC 4.1.99.12)
	ecdB	1	74	25.4646	27.3158	Hydroxyaromatic non-oxidative decarboxylase protein B (EC 4.1.1.-)
	ubiC	1	79	15.7122	12.9862	Chorismate--pyruvate lyase (EC 4.1.3.40)
[I] Lipid transport and metabolism	fadB	2	168;108	17.3376;17.3376	14.3296;14.3296	Enoyl-CoA hydratase (EC 4.2.1.17) / Delta(3)-cis-delta(2)-trans-enoyl-CoA isomerase (EC 5.3.3.8) / 3-hydroxyacyl-CoA dehydrogenase (EC 1.1.1.35) / 3-hydroxybutyryl-CoA epimerase (EC 5.1.2.3)
	acs	1	94	14.6286	12.9862	Acetyl-coenzyme A synthetase (EC 6.2.1.1)
	psd	1	161	13.0032	10.7472	Phosphatidylserine decarboxylase (EC 4.1.1.65)
[J] Translation, ribosomal structure and biogenesis	dusB	3	56;192;378	13.0032;13.0032;13.0032	10.7472;13.8818;10.7472	tRNA dihydrouridine synthase B (EC 1.-.-.-)
	L22p	2	176;161	13.545;13.545	13.434;11.195	LSU ribosomal protein L22p (L17e)
	rlmG	2	76;69	15.7122;9.7524	8.0604;9.8516	23S rRNA (guanine-N-2-) -methyltransferase rlmG (EC 2.1.1.-)
	rpsJ	2	367;299	13.545;13.545	15.673;11.195	SSU ribosomal protein S10p (S20e)
	EF1A/EF-Tu	1	723	17.3376	14.3296	Translation elongation factor Tu
	L13p	1	189	13.0032	12.0906	LSU ribosomal protein L13p (L13Ae)
	L14p	1	15	13.545	11.195	LSU ribosomal protein L14p (L23e)
	L17p	1	36	13.545	11.195	LSU ribosomal protein L17p
	L28p	1	229	28.1736	23.2856	LSU ribosomal protein L28p
	rplK	1	148	13.0032	14.3296	LSU ribosomal protein L11p (L12e)
	rpsL	1	117	13.545	11.6428	SSU ribosomal protein S12p (S23e)
	rpsO	1	40	10.836	8.956	SSU ribosomal protein S15p (S13e)
[K] Transcription	LsrR	4	26;79;111;131	15.1704;14.6286;16.7958;15.7122	17.4642;18.3598;19.2554;20.151	LsrR, transcriptional repressor of lsr operon
	ExuR	2	103;126	9.7524;9.7524	8.0604;8.0604	Hexuronate utilization operon transcriptional repressor ExuR
	argR	1	238	12.4614	10.2994	Arginine pathway regulatory protein ArgR, repressor of arg regulon
	ccdA	1	167	18.4212	12.5384	Transcriptional regulator of arabinitol utilization, DeoR family
	QseA	1	47	12.4614	10.2994	LysR family transcriptional regulator QseA
	rpoD	1	122	8.6688	7.1648	RNA polymerase sigma factor RpoD
[L] Replication, recombination and repair	dnaA	2	423;434	21.1302;17.8794	20.151;8.0604	Chromosomal replication initiator protein DnaA
	parC	2	96;11	8.127;8.127	8.0604;9.4038	Topoisomerase IV subunit A (EC 5.99.1.-)
	dnaB_2	1	18	15.7122	12.9862	Replicative DNA helicase (EC 3.6.1.-)
	RsmD	1	30	16.254	16.1208	16S rRNA (guanine(966)-N(2))-methyltransferase (EC 2.1.1.171)
	smc_3	1	351	13.545	12.5384	putative exonuclease
	TDG	1	584	8.6688	7.1648	G:T/U mismatch-specific uracil/thymine DNA-glycosylase
[M] Cell wall/membrane/envelope biogenesis	murB	7	1748;2948;3721;4140;4314;4965;5389	17.3376;17.3376;17.3376;17.3376;17.3376;27.09;17.3376	14.3296;16.5686;14.3296;14.3296;14.3296;15.2252;14.3296	UDP-N-acetylenolpyruvoylglucosamine reductase (EC 1.1.1.158)
	blc_2	1	114	13.0032	10.7472	Outer membrane lipoprotein Blc
	mltB	1	193	28.1736	11.6428	Membrane-bound lytic murein transglycosylase B precursor (EC 3.2.1.-)
	murA	1	43	11.3778	9.4038	UDP-N-acetylglucosamine 1-carboxyvinyltransferase (EC 2.5.1.7)
[O] Posttranslational modification, protein turnover, chaperones	fkpA	1	203	14.0868	11.6428	FKBP-type peptidyl-prolyl cis-trans isomerase FkpA precursor (EC 5.2.1.8)
	nrdG	1	240	11.3778	9.4038	Ribonucleotide reductase of class III (anaerobic), activating protein (EC 1.97.1.4)
	ppiA	1	120	14.0868	19.7032	Peptidyl-prolyl cis-trans isomerase PpiA precursor (EC 5.2.1.8)
[P] Inorganic ion transport and metabolism	MgtE	2	63;233	16.7958;16.7958	13.8818;15.673	Mg/Co/Ni transporter MgtE / CBS domain
	PhnA	2	339;271	14.0868;14.0868	11.6428;11.6428	Alkylphosphonate utilization operon protein PhnA
	mgtA	1	188	10.836	8.956	Mg(2+) transport ATPase, P-type (EC 3.6.3.2)
	TerC	1	177	9.7524	8.0604	Integral membrane protein TerC
[Q] Secondary metabolites biosynthesis, transport and catabolism	dhaB	1	210	14.6286	20.151	Glycerol dehydratase large subunit (EC 4.2.1.30)
[R] General function prediction only	ghxP	2	73;376	14.6286;14.6286	12.0906;12.0906	Guanine-hypoxanthine permease
	dcuB	1	27	16.7958	13.8818	C4-dicarboxylate transporter DcuB
	FxsA	1	58	13.545	11.195	FxsA protein
	qorA_2	1	152	15.7122	12.9862	Quinone oxidoreductase (EC 1.6.5.5)
	yffH	1	62	21.672	18.3598	Nudix hydrolase family protein YffH
	yhhW_1	1	55	15.7122	12.9862	Qercetin 2,3-dioxygenase
	ytfJ	1	32	15.1704	9.8516	Protein ytfJ precursor
[S] Function unknown	iolC	3	197;158;46	10.2942;10.2942;10.2942	8.5082;8.5082;8.5082	5-keto-2-deoxygluconokinase (EC 2.7.1.92) / uncharacterized domain
	psiE	3	31;53;59	15.7122;15.7122;15.7122	12.9862;12.9862;12.9862	PsiE protein
	NusA	2	147;135	11.3778;11.3778	8.956;11.195	FIG000325: clustered with transcription termination protein NusA
	rraB	1	84	10.836	8.956	Ribonuclease E inhibitor RraB
	slyX	1	20	14.0868	11.6428	Protein SlyX
	YqcC	1	517	15.7122	17.912	Hypothetical protein YqcC (clustered with tRNA pseudouridine synthase C)
	yqjF	1	133	10.2942	8.5082	Inner membrane protein YqjF
[T] Signal transduction mechanisms	arcB	1	135	11.9196	9.8516	Aerobic respiration control sensor protein arcB (EC 2.7.3.-arcB
	ompR	1	37	14.6286	12.0906	Response regulator protein Z5684
[U] Intracellular trafficking, secretion, and vesicular transport	pilD	2	17;85	13.545;13.545	15.673;11.195	Leader peptidase (Prepilin peptidase) (EC 3.4.23.43) / N-methyltransferase (EC 2.1.1.-)
	pilQ	2	298;234	14.6286;16.254	12.0906;14.3296	Type IV pilus biogenesis protein PilQ
	ExbD/TolR	1	7	7.5852	8.5082	Biopolymer transport protein ExbD/TolR
	ftsY	1	141	16.254	16.1208	Signal recognition particle receptor protein FtsY (alpha subunit) (TC 3.A.5.1.1)
	secE	1	56	17.3376	14.3296	Preprotein translocase subunit SecE (TC 3.A.5.1.1)
	secG	1	180	17.3376	21.0466	Preprotein translocase subunit SecG (TC 3.A.5.1.1)
Note: Genes with yellow background color indicate the genes with hemi/un-methylated clusters in 5’ USRs.
