# Supplementary material for: Precision Methylome and In Vivo Methylation Kinetics Characterization of Klebsiella pneumoniae
Source: Genomics Proteomics Bioinformatics. 2021 Jun 29;20(2):418–34. doi: 10.1016/j.gpb.2021.04.002 (PMC9684165; doi:10.1016/j.gpb.2021.04.002)
Supplement: Supplementary Table S17 — Summary of the genes with upstream hemi/un-methylated MTCGAK sites shared in the NUTH-K2044 and 11492 strains [file mmc37.xlsx]

## Sheet: Sheet1
Table S17 Summary of the genes with upstream hemi/un-methylated MTCGAK sites shared in the NUTH-K2044 and 11492 strains
Gene annotation	Locationa	K. pneumoniae strainsb
		NUTH-2044	11492
hypothetical protein	-238bp	-/-	-/-
Purine nucleotide synthesis repressor	-40bp	-/-	-/-
LSU ribosomal protein L10p (P0)	-310bp	-/-	-/-
6-phosphofructokinase (EC 2.7.1.11)	-214bp	-/-	-/-
Type I secretion outer membrane protein%2C TolC precursor	-66bp	-/-	-/-
Translation elongation factor Tu	-1bp	-/-	-/-
hypothetical protein	-13bp	-/-	-/+
putative membrane permeability altering protein	-213bp	-/-	-/-
probable fimbrial protein staA	-42bp	-/-	-/-
tRNA-Leu-CAG	-9bp	-/-	-/-
LSU ribosomal protein L28p	-65bp	-/+	-/-
hypothetical protein	-1bp	-/-	-/-
Cystathionine beta-synthase (EC 4.2.1.22)	-146bp	-/-	-/-
Phosphotransferase system%2C phosphocarrier protein HPr	-208bp	-/-	-/-
HTH-type transcriptional regulator YidP	-75bp	-/-	-/-
NAD-dependent protein deacetylase of SIR2 family	-77bp	-/-	-/-
Aspartate-semialdehyde dehydrogenase (EC 1.2.1.11)	-93bp	-/-	-/-
Ribitol operon repressor	-57bp	-/-	-/-
Putative sulfate permease	-149bp	-/-	-/-
Respiratory nitrate reductase alpha chain (EC 1.7.99.4)	-141bp	-/-	-/-
Pca regulon regulatory protein PcaR	-24bp	-/-	-/-
Multimodular transpeptidase-transglycosylase (EC 2.4.1.129) (EC 3.4.-.-)	-67bp	-/-	-/-
Protein rarD	-37bp	-/-	-/-
FIG00622692: hypothetical protein	-43bp	-/+	-/+
Thiamin biosynthesis lipoprotein ApbE	-6bp	-/-	-/-
hypothetical protein	-513bp	-/-	-/-
Thioredoxin 2 (EC 1.8.1.8)	-69bp	-/-	-/-
2-oxoglutarate dehydrogenase E1 component (EC 1.2.4.2)	-250bp	-/-	-/+
Aerobic glycerol-3-phosphate dehydrogenase (EC 1.1.5.3)	-42bp	-/-	-/-
Para-aminobenzoate synthase%2C aminase component (EC 2.6.1.85)	-7bp	-/-	-/-
Membrane fusion protein of RND family multidrug efflux pump	-12bp	-/-	-/-
hypothetical protein	-138bp	-/-	-/-
Glucans biosynthesis protein G precursor	-35bp	-/-	-/-
putative alpha helix protein	-15bp	-/-	-/-
tRNA dihydrouridine synthase B (EC 1.-.-.-)	-301bp	-/-	-/-
Na+/H+ antiporter NhaA type	-30bp	-/-	-/-
Cellulose synthase (UDP-forming) (EC 2.4.1.12)	-51bp	-/-	-/-
Ureidoglycolate dehydrogenase (EC 1.1.1.154)	-149bp	-/-	-/-
Deoxyribose-phosphate aldolase (EC 4.1.2.4)	-244bp	-/-	-/-
2-acylglycerophosphoethanolamine acyltransferase (EC 2.3.1.40) / Acyl-[acyl-carrier-protein] synthetase (EC 6.2.1.20)	-180bp	-/+	-/+
Deoxyguanosinetriphosphate triphosphohydrolase (EC 3.1.5.1)	-178bp	-/-	-/-
HTH-type transcriptional regulator YidP	-119bp	-/-	-/-
FIG00732100: hypothetical protein	-314bp	-/-	-/-
5-methylthioribose kinase (EC 2.7.1.100)	-7bp	-/-	-/-
Negative regulator of allantoin and glyoxylate utilization operons	-5bp	-/-	-/-
Mg/Co/Ni transporter MgtE / CBS domain	-2bp	-/-	-/-
Conidiation-specific protein 10	-72bp	-/-	-/-
Inosose dehydratase (EC 4.2.1.44)	-137bp	-/-	-/-
hypothetical protein	-886bp	-/-	-/-
Thermostable carboxypeptidase 1 (EC 3.4.17.19)	-184bp	-/-	-/-
Cobalamin synthase (EC 2.7.8.26)	-83bp	-/-	-/-
Ribonucleotide reductase of class Ia (aerobic)%2C alpha subunit (EC 1.17.4.1)	-267bp	-/-	-/-
putative exonuclease	-28bp	-/-	-/-
Transcriptional regulator%2C LysR family	-20bp	-/-	-/-
Transcriptional regulator YbiH%2C TetR family	-26bp	-/-	-/-
hypothetical protein	-44bp	-/-	-/-
putative plasmid-related protein	-44bp	-/-	-/-
FIG00731333: hypothetical protein	-24bp	-/-	-/-
FIG00732152: hypothetical protein	-150bp	-/-	-/-
6-phospho-beta-glucosidase (EC 3.2.1.86)	-32bp	-/-	-/-
Putative cation-transporting P-type ATPase	-12bp	-/-	-/-
Mgl repressor and galactose ultrainduction factor GalS%2C HTH-type transcriptional regulator	-149bp	-/-	-/-
Flavodoxin 2	-14bp	-/-	-/-
Uncharacterized oxidoreductase ydgJ (EC 1.-.-.-)	-150bp	-/-	-/-
tRNA-Met-CAT	-85bp	-/-	-/-
Regulatory protein SoxS	-23bp	-/-	-/+
hypothetical protein	-8bp	-/-	-/+
Coenzyme PQQ synthesis protein B	-102bp	-/-	-/-
Regulatory protein RecX	-10bp	-/+	-/+
hypothetical protein	-151bp	-/-	-/-
Ribonuclease HI (EC 3.1.26.4)	-29bp	-/-	-/-
FIG074102: hypothetical protein	-40bp	-/-	-/-
tRNA-Gln-CTG	-23bp	-/-	-/+
ABC-type Fe3+-siderophore transport system%2C permease component	-44bp	-/-	-/-
Ribonuclease E (EC 3.1.26.12)	-273bp	-/-	-/-
HTH-type transcriptional regulator YidP	-13bp	-/-	-/+
hypothetical protein	-17bp	-/-	-/-
Transcriptional regulator%2C GntR family	-25bp	-/-	-/-
probable membrane protein yjeI	-16bp	-/-	-/-
hypothetical protein	-112bp	-/-	-/-
putative exported protein	-239bp	-/-	-/-
Diguanylate cyclase/phosphodiesterase domain 2 (EAL)	-355bp	-/-	-/-
Transcriptional regulator%2C LysR family	-1bp	-/-	-/-
Nucleoside permease NupG	-92bp	-/-	-/-
FIG00731430: hypothetical protein	-128bp	-/-	-/-
C4-type zinc finger protein%2C DksA/TraR family	-27bp	-/-	-/-
Iron binding protein SufA for iron-sulfur cluster assembly	-2bp	-/+	-/+
tRNA-Leu-CAG	-93bp	-/-	-/-
Putative regulator protein	-83bp	-/-	-/-
Carbonic anhydrase (EC 4.2.1.1)	-26bp	-/-	-/-
PTS system%2C mannose-specific IIA component (EC 2.7.1.69) / PTS system%2C mannose-specific IIB component (EC 2.7.1.69)	-73bp	-/-	-/-
FIG00731878: hypothetical protein	-171bp	-/-	-/-
Quinate/shikimate dehydrogenase [Pyrroloquinoline-quinone] (EC 1.1.99.25)	-146bp	-/-	-/-
DNA helicase IV	-8bp	-/-	-/-
Shikimate transporter	-141bp	-/-	-/-
Small Subunit Ribosomal RNA%3B ssuRNA%3B SSU rRNA	-355bp	-/-	-/-
Sulfate and thiosulfate binding protein CysP	-342bp	-/-	-/-
Transcriptional regulator GabR of GABA utilization (GntR family with aminotransferase-like domain)	-32bp	-/-	-/-
LysR-family transcriptional regulator STM3020	-18bp	-/-	-/-
Leader peptidase (Prepilin peptidase) (EC 3.4.23.43) / N-methyltransferase (EC 2.1.1.-)	-19bp	-/-	-/-
Protein ImpG/VasA	-173bp	-/-	-/-
Dipeptide-binding ABC transporter%2C periplasmic substrate-binding component (TC 3.A.1.5.2)	-83bp	-/+	-/+
hypothetical protein	-312bp	-/-	-/-
Sensory histidine kinase in two-component regulatory system with RstA	-192bp	-/-	-/-
Succinate dehydrogenase flavoprotein subunit (EC 1.3.99.1)	-126bp	-/-	-/-
Nucleoside permease NupG	-61bp	-/-	-/-
tmRNA-binding protein SmpB	-37bp	-/-	-/-
Ribitol/Xylitol/Arabitol transporter%2C MFS superfamily	-9bp	-/+	-/+
Argininosuccinate synthase (EC 6.3.4.5)	-17bp	-/-	-/+
Glutathione S-transferase%2C theta (EC 2.5.1.18)	-116bp	-/-	-/-
Transcriptional regulator%2C IclR family	-30bp	-/-	-/-
PTS system%2C diacetylchitobiose-specific IIA component (EC 2.7.1.69)	-2bp	-/-	-/+
UDP-N-acetylglucosamine 2-epimerase (EC 5.1.3.14)	-48bp	-/-	-/-
tRNA-Tyr-GTA	-123bp	-/-	-/-
hypothetical protein	-91bp	-/-	-/-
DNA polymerase I (EC 2.7.7.7)	-49bp	-/-	-/-
Ribosome hibernation protein YfiA	-258bp	-/-	-/-
RNA polymerase sigma factor RpoD	-124bp	-/-	-/-
tRNA-Arg-ACG	-86bp	-/-	-/-
C-terminal domain of CinA paralog%2C YdeJ	-66bp	-/-	-/-
Nitrate/nitrite transporter	-46bp	-/-	-/-
hypothetical protein	-26bp	-/-	-/-
5S RNA	-35bp	-/-	-/-
Calcium/proton antiporter	-106bp	-/-	-/-
Response regulator protein Z5684	-39bp	-/-	-/-
tRNA-Phe-GAA	-63bp	-/-	-/-
FIG00732313: hypothetical protein	-132bp	-/-	-/-
Ribitol operon repressor	-85bp	-/-	-/-
hypothetical protein	-32bp	-/-	-/-
LysR family transcriptional regulator YeiE	-59bp	-/-	-/-
Beta-lactamase-like	-81bp	-/-	-/-
PTS system%2C fructose-specific IIA component (EC 2.7.1.69)	-39bp	-/-	-/-
Ribosomal-protein-S5p-alanine acetyltransferase	-86bp	-/-	-/-
Nucleoside permease NupC	-128bp	-/-	-/-
hypothetical protein	-74bp	-/-	-/-
O-antigen export system permease protein RfbD	-90bp	-/-	-/-
putative exonuclease	-218bp	-/-	-/-
Probable secreted protein	-13bp	-/-	-/+
FIG00731568: hypothetical protein	-69bp	-/-	-/-
Intracellular septation protein IspA	-6bp	-/-	-/-
Cold shock protein CspC	-240bp	-/-	-/-
FIG074102: hypothetical protein	-99bp	-/-	-/-
UPF0246 protein YaaA	-59bp	-/-	-/-
ABC transport system%2C permease component YbhR	-80bp	-/-	-/+
Putative two-domain glycosyltransferase	-60bp	-/-	-/-
Zinc ABC transporter%2C ATP-binding protein ZnuC	-61bp	-/-	-/-
Note: a The distance from the hemi/Un-methylated site to the start codon of the downstream gene; b ‘-/-’ denotes the upstream Un-methylated motifs on both strands. ‘-/+’ indicates the upstream hemi-methylated motif.
